# Supplementary material for: Towards the De Novo Design of HIV-1 Protease Inhibitors Based on Natural Products
Source: Biomolecules. 2021 Dec 1;11(12):1805. doi: 10.3390/biom11121805 (PMC8698858; doi:10.3390/biom11121805)
Supplement: Supplementary file 1 [file biomolecules-11-01805-s001.zip]

Archive with 1 entries (1 files):
- biomolecules-1473232-supplementary.pdf
